# Supplementary material for: Donor template delivery by recombinant adeno-associated virus for the production of knock-in mice
Source: BMC Biol. 2024 Feb 2;22:26. doi: 10.1186/s12915-024-01834-z (PMC10836013; doi:10.1186/s12915-024-01834-z)
Supplement: Supplementary file 1 — Additional file 1: Table S1 - Production details for all of the individual embryo manipulation sessions. Table S2 - Production details per allele generated, listed by titre of rAAV used. Table S3 - Production data for embryo survival and birth rate following delivery by electroporation and pronuclear microinjection, used for the preparation of Fig. 2. Table S4 - Animal use dataset used for the presentation of Fig. 6. Table S5 - Genotyping primers, qPCR assays, CRISPR sgRNA target sequences and construct details. [file 12915_2024_1834_MOESM1_ESM.xlsx]

## Sheet: Table S1
Table S1 - Production details for all of the individual embryo manipulation sessions
Project (allele)	Session identifier	Allele Type	No of guides/guide format	Insert size (kb)	Homology arm length (kb)	VGC/ml	No. embryos Electroporated	No. embryos survived	% embryos survived	Embryos tranferred	F0 Born	%birth rate	No. of F0 founders genotyped	No F0 founders scored positive by qPCR analysis	No. of validated F0 Knock-in founders	% Fully validated F0 Knock-in founders
GMAF	5	Complex KI	2 X Syn sgRNA(V1)	2.3	0.4	1x1010	37	37	100	35	9	25.7143	9	5	1	11.1111
GMAF	7	Complex KI	2 X Syn sgRNA(V1)	2.3	0.4	1x1010	58	58	100	58	13	22.4138	13	6	1	7.69231
GMAF	6	Complex KI	2 X Syn sgRNA(V1)	2.3	0.4	1x109	35	35	100	35	7	20	7	1	1	14.2857
GMAF	8	Complex KI	2 X Syn sgRNA(V1)	2.3	0.4	1x109	43	43	100	43	5	11.6279	5	2	2	40
GMAG	32	Simple KI	2 X Syn sgRNA	2	1	1x1010	60	55	91.6667	55	7	12.7273	7	2	2	28.5714
GMAG	33	Simple KI	2 X Syn sgRNA	2	1	1x109	60	55	91.6667	55	2	3.63636	2	0	0	0
GMAJ	1	Simple KI	Syn sgRNA(v1)	2.6	0.4	1x1010	70	70	100	53	9	16.9811	9	3	2	22.2222
GMAJ	2	Simple KI	Syn sgRNA(v2)	2.6	0.4	1x1010	70	70	100	49	3	6.12245	3	0	0	0
GMAJ	4	Simple KI	Syn sgRNA(v2)	2.6	0.4	1x1010	121	121	100	101	14	13.8614	14	10	9	64.2857
GMAJ	3	Simple KI	Syn sgRNA(v2)	2.6	0.4	1x109	162	133	82.0988	132	25	18.9394	25	8	8	32
GMAL	9	Simple KI	2 X Syn sgRNA	4.7	0.4	1x1010	40	37	92.5	37	9	24.3243	9	9	4	44.4444
GMAL	10	Simple KI	2 X Syn sgRNA	4.7	0.4	1x109	85	85	100	70	9	12.8571	0	0	0	0
GMAM	11	Simple KI	2 X Syn sgRNA	4.7	0.4	1x1010	60	53	88.3333	52	8	15.3846	8	3	2	25
GMAM	13	Simple KI	2 X Syn sgRNA	4.7	0.4	1x1010	50	50	100	46	5	10.8696	3	3	2	66.6667
GMAM	14	Simple KI	2 X Syn sgRNA	4.7	0.4	1x1010	50	50	100	43	1	2.32558	0	0	0	0
GMAM	12	Simple KI	2 X Syn sgRNA	4.7	0.4	1x109	85	83	97.6471	64	6	9.375	0	0	0	0
GMAN	34	Simple KI	2 X Syn sgRNA	3.4	1	1x1010	142	142	100	72	4	5.55556	4	3	1	25
GMAN	36	Simple KI	2 X Syn sgRNA	3.4	1	1x1010	80	80	100	69	8	11.5942	8	3	3	37.5
GMAN	35	Simple KI	2 X Syn sgRNA	3.4	1	1x109	118	118	100	72	3	4.16667	3	0	0	0
GMAN	37	Simple KI	2 X Syn sgRNA	3.4	1	1x109	81	81	100	65	11	16.9231	11	0	0	0
GMAR	40	Complex KI	4 X Syn sgRNA	0.9	0.4	1x1010	79	79	100	66	0	0	0	Not Done	0	0
GMAR	42	Complex KI	4 X Syn sgRNA	0.9	0.4	1x1010	191	191	100	191	20	10.4712	20	0	0	0
GMAR	41	Complex KI	4 X Syn sgRNA	0.9	0.4	1x109	73	73	100	73	13	17.8082	13	Not Done	0	0
GMAR	43	Complex KI	4 X Syn sgRNA	0.9	0.4	1x1011	90	90	100	68	5	7.35294	5	1	1	20
GMAW	44	Simple KI	2 X Syn sgRNA	1	0.4	1x1010	88	88	100	75	21	28	21	1	0	0
GMAW	45	Simple KI	2 X Syn sgRNA	1	0.4	1x109	100	100	100	75	13	17.3	13	8	4	30.7692
GMAZ	38	Complex KI	2 X Syn sgRNA	2.6	0.6	1x1010	85	85	100	63	19	30.1587	19	3	2	10.5263
GMAZ	39	Complex KI	2 X Syn sgRNA	2.6	0.6	1x109	100	100	100	75	12	16	12	0	0	0
IRCK	18	Complex KI	2 X Syn sgRNA(V1)	1.8	0.6	1x109	54	49	90.7407	39	12	30.7692	12	5	2	16.6667
IRCK	19	Complex KI	2 X Syn sgRNA(V1)	1.8	0.6	1x109	57	48	84.2105	38	8	21.0526	8	2	2	25
IRCK	20	Complex KI	2 X Syn cr+tracr RNA(V1)	1.8	0.6	1x109	104	78	75	54	3	5.55556	3	1	1	33.3333
IRCK	21	Complex KI	2 X Syn cr+tracr RNA(V1)	1.8	0.6	1x109	102	83	81.3725	54	8	14.8148	8	5	3	37.5
IRCU	15	Simple KI	Syn sgRNA	3.9	0.9	1x109	84	74	88.0952	54	5	9.25926	5	2	2	40
IRCU	16	Simple KI	Syn sgRNA	3.9	0.9	1x109	51	33	64.7059	33	2	6.06061	2	1	1	50
IRDB	22	Simple KI	2 X Syn sgRNA	4.4	1	1x1010	79	78	98.7342	57	5	8.77193	5	1	1	20
IRDB	25	Simple KI	2 X Syn sgRNA	4.4	1	1x1010	104	88	84.6154	80	5	6.25	5	4	4	80
IRDB	23	Simple KI	2 X Syn sgRNA	4.4	1	1x109	86	86	100	63	5	7.93651	5	1	0	0
IRDB	24	Simple KI	2 X Syn sgRNA	4.4	1	1x109	100	79	79	78	11	14.1026	10	3	1	10
RLEB	26	Simple KI	Syn sgRNA	1.7	0.5	1x1010	99	99	100	71	12	16.9014	12	7	5	41.6667
RLEB	27	Simple KI	Syn sgRNA	1.7	0.5	1x109	132	132	100	96	9	9.375	9	2	2	22.2222

## Sheet: Table S2
Table S2 - Production details per allele generated, listed by titre of rAAV used
Project (allele)	Allele Type	VGC/ml	No. embryos Electroporated	No. embryos survived	% survived	Embryos transferred	F0 Born	% birth rate	No. of F0 founders genotyped	No. of validated F0 Knock-in founders	% HDR
GMAF	Complex KI	1x1010	95	95	1	93	22	0.236559	22	2	0.0909091
GMAF	Complex KI	1x109	78	78	1	78	12	0.153846	12	3	0.25
GMAG	Simple KI	1x1010	60	55	0.916667	55	7	0.127273	7	2	0.285714
GMAG	Simple KI	1x109	60	55	0.916667	55	2	0.0363636	2	0	0
GMAJ	Simple KI	1x1010	261	261	1	203	26	0.128079	26	11	0.423077
GMAJ	Simple KI	1x109	162	133	0.820988	132	25	0.189394	25	8	0.32
GMAL	Simple KI	1x1010	40	37	0.925	37	9	0.243243	9	4	0.444444
GMAL	Simple KI	1x109	85	85	1	70	9	0.128571	0	0	0
GMAM	Simple KI	1x1010	160	153	0.95625	141	14	0.0992908	11	4	0.363636
GMAM	Simple KI	1x109	85	83	0.976471	64	6	0.09375	0	0	0
GMAN	Simple KI	1x1010	222	222	1	141	12	0.0851064	12	4	0.333333
GMAN	Simple KI	1x109	199	199	1	137	14	0.10219	14	0	0
GMAR	Complex KI	1x1010	270	270	1	257	20	0.077821	20	0	0
GMAR	Complex KI	1x109	73	73	1	73	13	0.178082	13	0	0
GMAR	Complex KI	1x1011	90	90	1	68	5	0.0735294	5	1	0.2
GMAW	Simple KI	1x1010	88	88	1	75	21	0.28	21	0	0
GMAW	Simple KI	1x109	100	100	1	75	13	0.173333	13	4	0.307692
GMAZ	Complex KI	1x1010	85	85	1	63	19	0.301587	19	2	0.105263
GMAZ	Complex KI	1x109	100	100	1	75	12	0.16	12	0	0
IRDB	Simple KI	1x1010	183	166	0.907104	137	10	0.0729927	10	5	0.5
IRDB	Simple KI	1x109	186	165	0.887097	141	16	0.113475	15	1	0.0666667
RLEB	Simple KI	1x1010	99	99	1	71	12	0.169014	12	5	0.416667
RLEB	Simple KI	1x109	132	132	1	96	9	0.09375	9	2	0.222222
IRCK	Complex KI	1x109	317	258	0.81388	185	31	0.167568	31	8	0.258065
IRCU	Simple KI	1x109	135	107	0.792593	87	7	0.0804598	7	3	0.428571

## Sheet: Table S3
Table S3a - Embryo Survival and Birth Rate Following Electroporation
Project (allele)	Embryos Electroporated	Surived	% survived	Transferred	Recipients	Born	% born
GMAD	95	95	1	83	4	12	0.144578
GMAD	100	99	0.99	99	4	27	0.272727
GMAA	108	108	1	108	5	20	0.185185
GMAA	85	85	1	85	4	14	0.164706
GMAA	120	120	1	92	4	20	0.217391
IRDE	50	50	1	50	2	15	0.3
GMAP	80	77	0.9625	61	4	12	0.196721
GMAP	120	120	1	90	5	16	0.177778
GMAP	122	99	0.811475	99	6	34	0.343434
GMAX	75	75	1	60	3	13	0.216667
GMAQ	149	145	0.973154	145	8	42	0.289655
VTHX	125	122	0.976	122	5	34	0.278689
VTHX	95	82	0.863158	82	4	10	0.121951
GMAT	114	114	1	114	6	25	0.219298
GMAS	76	76	1	64	3	17	0.265625
GMAS	100	100	1	100	4	32	0.32
VTGU	152	152	1	152	8	48	0.315789
Table S3b - Embryo Survival Following Pronuclear Microinjection
Embryos Microinjected	Surived	% survived
109	50	0.458716
92	88	0.956522
120	71	0.591667
48	40	0.833333
71	40	0.56338
45	38	0.844444
34	15	0.441176
82	71	0.865854
17	14	0.823529
61	54	0.885246
64	57	0.890625
57	42	0.736842
194	178	0.917526
103	89	0.864078
53	25	0.471698
105	89	0.847619
79	61	0.772152
80	31	0.3875
74	67	0.905405
77	66	0.857143
63	52	0.825397

## Sheet: Table S4
Table S4a - Animal usage details for rAAV / CRISPR electroporation experiments
Project	Insert size	Number of Donor Females	Number of Recipients	Number of FO born	Number of validated F0 knock-in mice	Number of breeding females	Number of F1 offspring	Total Animal Usage
GMAF	2.3	20	9	35	5	3	28	95
GMAJ	2.6	60	11	58	19	7	32	168
GMAL	4.7	20	6	18	4	8	50	102
GMAM	4.7	20	13	34	4	3	27	97
IRCU	3.9	40	7	11	3	2	41	101
IRDB	4.4	40	14	26	6	1	10	91
RLEB	1.7	20	7	21	7	3	35	86
GMAG	2	20	6	9	2	2	34	71
GMAN	3.4	40	14	26	4	4	58	142
GMAZ	2.6	20	6	31	2	2	32	91
GMAR	0.9	80	22	49	1	1	3	155
GMAW	1	20	6	34	4	3	36	99
Average	1.7	33.3333	10.0833	29.3333	5.08333	3.25	32.1667	108.167
Table S4b - Animal usage details for model generation via the ES cell pipeline
ESC project	Insert size	Number of donors set up	Number of recipients used	Number of F0 born	Number of chimeras	Number of breeding females	Number of F1 offspring	Total Animal Usage
A	2.5	20	6	7	4	3	22	58
B	2.7	75	8	31	12	4	26	144
C	0.7	59	10	31	19	8	65	173
D	0.8	70	15	12	9	8	83	188
E	0.7	78	12	51	40	7	47	195
F	0.7	60	13	21	15	9	29	132
G	0.8	61	14	58	43	15	29	177
H	1.4	25	3	11	11	4	10	53
I	3	105	24	72	40	19	127	347
J	2	105	18	41	25	15	117	296
K	2	108	19	34	20	8	92	261
L	1	120	18	44	14	3	14	199
Average	1.525	73.8333	13.3333	34.4167	21	8.58333	55.0833	185.25

## Sheet: Table S5
Table S5 – Genotyping primers, qPCR assays, CRISPR sgRNA target sequences and construct details
Colony Prefix	Allele Type	No of guides/guide format	sgRNA WGE IDs	sgRNA sequences	qPCR Loss-of-Allele Assay			qPCR Copy Number Variation Assay				Insertion details	PCR screening primers
					fwd primer	probe	rev primer	ROI	fwd primer	probe	rev primer		5' Homology Arm	3' Homology Arm	Long-Range confirmation
GMAF	Complex	4 X Syn sgRNA(V1)	349693958, 349693959, 349693914, 349693915	TTGGGTAGCAGTATAGTAGA GGG, GTTGGGTAGCAGTATAGTAG AGG, CCTGTTTCATTGATGGACAA TGG, CCATTGTCCATCAATGAAAC AGG	TCATAGTTGTGCTGGTGAGAAA	AGTTGGGTAGCAGTATAGTAGAGGG	GACTGCTCTACCGACGAAAC	mScarlet	CATCTGCACGGGCTTCTT	CCTTGTAGGTGGTCTTGAAGTCCGC	GTGCTGAAGGGCGACATTA	Flex allele - Ex2 conditional deletion / mScarlet inversion	Fwd: GTCTTTGACCCCTCTGGCTC Rev: CGGCACCCTGATCTACAAGG	Fwd: CCCTCTCACCTTCTACCCCA Rev: GCTTGCAGAAGGGGAGACTT	Fwd: TTATTCCCCCACCGTGTGTG Rev: TCACCTGTCTCTCGACCCTT Fwd: TCTTTCTGGCCTCGTTTGCA Rev: AAGCATGATCCCACCACTGT
GMAG	Simple	2 X Syn sgRNA	398102405, 398102408	GTGCTGAGGGGCCTGCCTCA TGG, CAAACAGTTCCCCATGAGGC AGG	GAGACTACCAGAGGGAAGGT	CCTCATGTCCAACCTGCTGACTGT	CTTCCTGACTTCATCAGAGGTG	BFP	CTATGTGGACTACAGACTGGAAAG	ATCAAGGAGGCCAACAACGAGACC	CTAGGGAGGTCGCAGTATCT	iCre-T2A-BFP	Fwd: AGTCTGGGCCTCTGAAATGC Rev: GTTGTTCAGCTTGCACCAGG	Fwd: GAAATCATGCAGGCTGGTGG Rev: AAGGATGCCTTTCCCCAGC	Fwd: AGTCCCCATCCTGCTGTTTG Rev: CAACAGGTGCCAGCATAGGA
GMAJ	Simple	Syn sgRNA(v1)	545454016	ATGTGCAGGTAACAGTCACT TGG	GGCCTTTCCTCTGATCTAAGC	AGTCACTTGGTCTTCATCCCACACC	CCCAGAGCATCCTTGCATAA	iCre	TCCTGGGCATTGCCTACAAC	ACCCTGCTGCGCATTG	CTTCACTCTGATTCTGGCAATTTCG	T2A-iCre-P2A-mApple	Fwd: ATGGGAGGAGGGCAGAAGAT Rev: GGTCCTGCCAATGTGGATCA	Fwd: GGTGCAAGCTGAACAACAGG Rev: GCCCAAGTGTGATCCCAGAA	Fwd: ATGGGAGGAGGGCAGAAGAT Rev: GCCCAAGTGTGATCCCAGAA
GMAL	Simple	2 X Syn sgRNA	506034986, 506034987	CGCCCATCTTCTAGAAAGAC TGG, CTCCAGTCTTTCTAGAAGAT GGG	GTGATCTGCAACTCCAGTCTT	TCTAGAAGATGGGCGGGAGTCTTCT	CACACACCAGGTTAGCCTTTA	CAG	CCCACTTGGCAGTACATCAA	GTAAATGGCCCGCCTGGCATTATG	GCCAAGTAGGAAAGTCCCATAA	CAG-LoxP-STOP-loxP-cDNA	Fwd: CTGGGGGAGTCGTTTTACCC Rev: AGAGTGAAGCAGAACGTGGG	Fwd: GTTGCCAGCAGAAAGACAGC Rev: ACAGCCTCGATTTGTGGTGT	Fwd: TTATGGAGGGGAGGACTGGG Rev: CAATAACCAGCACGTTGCCC Fwd: TTGTCCCAAATCTGTGCGGA Rev: ACAAGAGACCACATGGCAGG
GMAM	Simple	2 X Syn sgRNA
								cDNA	GACAGCAAGGAAACAGGTAGT	AGCCCTTGTCCACACAACTGGATT	TCCCAGCGTTCAAAGACATAG		Fwd: CTGGGGGAGTCGTTTTACCC Rev: AGAGTGAAGCAGAACGTGGG	Fwd: GTTGCCAGCAGAAAGACAGC Rev: ACAGCCTCGATTTGTGGTGT	Fwd: TTATGGAGGGGAGGACTGGG Rev: CAATAACCAGCACGTTGCCC Fwd: TTGTCCCAAATCTGTGCGGA Rev: ACAAGAGACCACATGGCAGG
GMAN	Simple	2 X Syn sgRNA	300005901, 300005902	TCTCCCTATTCTAACTGACC AGG, CAAACAGTTCCCCATGAGGC AGG	CAAAGAGGTCAGTGCTTAGGT	TGAGAGTTGGCCGTCTCCCTATTCT	GAACCATCCTCACTGAATCGT	Neomycin	GGTGGAGAGGCTATTCGGC	TGGGCACAACAGACAATCGGCTG	CTGATGCCGCCGTGTTC	PGK-Hprt-LoxP-Neo	Fwd: GCTGGACGGGTCAATACACA Rev: TCGCACACATTCCACATCCA	Fwd: CCACTCCCACTGTCCTTTCC Rev: GGGGCTGAGGAAGTCATACG	Fwd: GACACACCGCTCTGAGAACA Rev: AAGGGTTCCGGATCAGCTTG Fwd: AAGGGTTCCGGATCAGCTTG Rev: GTTGCCAGCCTGTAGGTGAT
GMAR	Complex	4 X Syn sgRNA	363841648, 363841647, 363841482, 363841480	AATAAAAGATTGCCCCTGTG TGG, CTCGAGTTATCGCCACACAG GGG, AGGCCTCAGTGTAACCGGGC GGG, CACCCCGCCCGGTTACACTG AGG	CCTGTGTGGCGATAACTCGAG	TCCCTGAACCCTCTGCTGCTACTC	CTCTCCAGCCTCAGCTCAGG	GMAR loxP specific	CTTTGAGCACCAGGAGTCAG	TACTGACCACCTTCGACTCTGCCC	GGCTCCTTCTATGACGAAGATG	Floxed exons 7 and 8	Fwd: CCCTCGCAGGATACATGAGC Rev: AAACTCGGGGTTCTAGCACG	Fwd: ACTCCTGGTGCTCAAAGGTG Rev: CAATCATCTTCTCAAACCTACGGTGG	Fwd: CCCTCGCAGGATACATG Rev: AAACTCGGGGTTCTAGCACG
GMAW	Simple	2 X Syn sgRNA	555454989, 555675988	CCTGTCAGAAGAGACATGTC AGG CCTGACATGTCTCTTCTGAC AGG	ATGTGCTTGCAGACAGGAG	TGCTGGTAGAGCCTGTCAGAAGAGA	GACCTCAGTCCAATGGCTATAAG	Retroviral LTR	CTAGATGGAACTCCTGCTGTTT	ACATTACTACAGACCTCTCAGAATGGCT	GCATCCTTACTATTATTGAGGTGTTG	loxP flanked Retroviral LTR insertion	Fwd: TCTTGTCTCCTTGGCTGCTG Rev: TGGTGGTGGATGGGATTGTG	Fwd: TGGGAGTGGATGGGTAGGAG Rev: CAGCAGCCAAGGAGACAAGA	Fwd: TGGGAGTGGATGGGTAGGAG Rev: TGGTGGTGGATGGGATTGTG
GMAZ	Complex	2 X Syn sgRNA	555675495, 555675497	TCTCCAGGCATGTACCAGTT CGG, AACCCGAACTGGTACATGCC TGG	CACAGATCACTAGCAAGGACTAA	CCAGGCATGTACCAGTTCGGGTTAA	AAATGATGCCACTTGTGTCTTT	cDNA	GAATACCAGTCCCGACACTAAC	CTCTACTATTGGCACAGAAGCCTGGA	ACCAAAGTATTGGCCTTCTCTAA	loxP flanked cDNA insertion	Fwd: GCTTATGTCCCACTGTGCCT Rev: CAACTCACAACGTGGCACTG	Fwd: CAGTGCCACGTTGTGAGTTG Rev: AGCATGGCTGAAAGGATGCT	Fwd: GGAGCAGTGGTCAGGTTTGA Rev: CAACTCACAACGTGGCACTG Fwd: ACGAGCATTCCTAGGGGTCT Rev: AGCATGGGCACACACATACA
IRCK	Complex	2 X Syn sgRNA(V1)	539967479, 539967465, 539967522, 539967529	AAAGTCAACCCAATTACATG AGG, TCCCAGTTTCTAAGGTGCTG GGG, AAGAGCATCATAATTTCAGG TGG, CAGTACTCAAGCCATGACAC TGG	GCTGTGACTCACACTTTCAACAGTACT	CTAGAGTAAAGCTGTTGAGAGGAAGAGA	CCAGTGTCATGGCTTG	IRCK loxP specific	CCAAGAGTGAACGTGGTTTGC	CGCCAGTGCAACCCTAGATAACTTCGTATAATGTATG	ATTATAAGTGTATGCTGTGACTC	Floxed exon 2	N/A*	N/A*	Fwd: AACAACAATTGCAGGCGACC Rev: GCACAGTGAACTCAGCTCCT
IRCU	Simple	Syn sgRNA	319460240	TTGTCATGTCATCAGCTTGC TGG	AGCTCTTCATTTAGAAACACGAGAAGT	CCCAGCAAGCTGATGAC	AGCAAATCTTGACCTATGTATAAGAAACTATATTTCAATT	ERT2	GGAAAATGTGTAGAGGGCATGGT	CATGTCGAAGATCTCC	ATGCGGAACCGAGATGATGTAG	T2A-iCreERT2	Fwd: GGGTCTGGACTCAGGTAAGTAA Rev: CCTGATCATGGAGGGTCAAATC	Fwd: ATGATCCTACCAGACCCTTCA Rev: AGTCACCAGAGGAGGCTAAT	Fwd: GGGTCTGGACTCAGGTAAGTAA Rev: AGTCACCAGAGGAGGCTAAT
IRDB	Simple	2 X Syn sgRNA	303878493, 303878494	GTCCAGCCGCAATCCACTAG CGG, GCCGCAATCCACTAGCGGAG TGG	TGAGGCTGAAGGGTAGGT**	ACGTCCAGCCGCAATCCACTAG**	CCTTGTGGGCGGTCTCAG**	iCre	ACAACTACCTGTTCTGCCG	TTCTGCCACCTCCCAACTGTCC	GCCTCAAAGATCCCTTCCAG	iCreERT2	Fwd: CTGGTGCTCGACTTCCTTGT Rev: AGCATTGGAGTCAGAAGGGC	Fwd: CGGGCTCTACTTCATCGCAT Rev: CAAAGCAGGGCTCAGTACCA	Fwd: TGCCCAAGAATAGCAAGCGA Rev: GGTTGGCAGCTCTCATGTC Fwd: GACATGAGAGCTGCCAACCT Rev: TGGGCAGTTTACGAAGCACA
RLEB	Simple	Syn sgRNA	380875674	ATAAATACAGCTCGTCTTGA AGG	AGAAGCAGTCCTGCCTGAA**	CCGGTCCAGCAATAAATACAGCTCGT**	GCGAGTGTTCTTGCCTTCAA**	rtTA3	CGCCCAACAGAGAAACAGTA	AAATCAGCTCGCGTTCCTGTGTCA	ATACGCAGCCCAGTGTAAAG	T2a-rtTA3	Fwd: TGGCTTTCGGGGCTAAAGAG Rev: GTCGCGATGTGAGAGGAGAG	Fwd: CTCTCCTCTCACATCGCGAC Rev: AGCATGGCTGAAAGGATGCT	Fwd: GCCTTGGGAATGTAGGCACA Rev: CGGTCGAACAGCTCAATTGC Fwd: TGAGCAGCCTACCCTGTACT Rev: TTAGCAACGACACAAGCTGC
ITR backbone								ITR	GAAACAGCTATGACCATGATTACG	AATTGCCTGCAGGCAGCTGC	TTGGCCACTCCCTCTCT
* Screening was performed only with LR-PCR primers that span the entire targeted allele, rathen than LR-PCRs over the specific 5' and 3' homology arms
** Loss-of-allele qPCR assay was designed and performed by Transnetyx
